# Supplementary material for: Look and you will find—a literature review of new strains of Leptospira spp., 2000–2025
Source: FEMS Microbiol Rev. 2025 Nov 6;49:fuaf054. doi: 10.1093/femsre/fuaf054 (PMC12629226; doi:10.1093/femsre/fuaf054)
Supplement: fuaf054_Supplemental_Files [file fuaf054_supplemental_files.zip]

Archive with 3 entries (3 files):
- Supplement Table 1.docx
- Supplement Table 2.docx
- Supplement Table 3.docx
